# Supplementary material for: Comparable outcomes from long and short read random sequencing of total RNA for detection of pathogens in chicken respiratory samples
Source: Front Vet Sci. 2022 Dec 1;9:1073919. doi: 10.3389/fvets.2022.1073919 (PMC9751482; doi:10.3389/fvets.2022.1073919)
Supplement: Supplementary Table 2 — Details of comparison of de novo contigs assigned per taxon from MinION and MiSeq sequencing platforms. [file Table_2.XLSX]

## Sheet: Sheet1
Sample	Group	AIV CT	MS CT	IBV CT	NDV CT	Avian Influenza Virus						Mycoplasmopsis synoviae						Infectious bronchitis virus				Newcastle disease virus				Cleavage site of Fusion gene protein
						MiSeq			MinION (8h)			MiSeq			MinION (8h)			MiSeq		MinION (8h)		MiSeq		MinION (8h)
						contigsa	segmentsb	coveragec	contigs	segments	coverage	contigs	rRNAsb	coverage	contigs	rRNAs	coverage	contigs	coverage	contigs	coverage	contigs	coverage	contigs	coverage
1	Clinical	N/A	N/A	N/A	13.87	0	0	0	0	0	0	1	1	0.390784	0	0	0	0	0	0	0	2	0.996577	6	0.963863	RRQKRF
2	Clinical	N/A	N/A	N/A	15.75	0	0	0	0	0	0	1	1	0.133725	0	0	0	0	0	0	0	6	0.959387	2	0.0918905	RRQKRF
3	Clinical	N/A	N/A	N/A	17.81	0	0	0	0	0	0	0	0	0	0	0	0	0	0	0	0	15	0.817404	0	0	RRQKRF
4	Clinical	N/A	N/A	N/A	16.72	0	0	0	0	0	0	0	0	0	0	0	0	0	0	0	0	10	0.303383	8	0.405542	RRQKRF
5	Clinical	N/A	N/A	N/A	12.04	0	0	0	0	0	0	0	0	0	0	0	0	0	0	0	0	2	0.991838	2	0.998289	RRQKRF
6	Clinical	N/A	N/A	N/A	15.43	0	0	0	0	0	0	0	0	0	0	0	0	0	0	0	0	8	0.385598	2	0.059505	RRQKRF
7	Clinical	N/A	N/A	N/A	22.71	0	0	0	0	0	0	0	0	0	0	0	0	0	0	0	0	11	0.430885	0	0	RRQKRF
8	Clinical	N/A	N/A	N/A	16.68	0	0	0	0	0	0	0	0	0	0	0	0	0	0	0	0	1	0.994602	9	0.960176	RRQKRF
9	Clinical	N/A	N/A	N/A	36.59	0	0	0	0	0	0	0	0	0	0	0	0	0	0	0	0	5	0.193786	0	0	RRQKRF
10	Clinical	N/A	N/A	N/A	17.57	1	1	0.116414	0	0	0	0	0	0	0	0	0	0	0	0	0	1	0.978805	8	0.354463	RRQKRF
11	Clinical	N/A	N/A	N/A	18.19	0	0	0	0	0	0	0	0	0	0	0	0	0	0	0	0	1	0.997104	7	0.946814	RRQKRF
12	Clinical	N/A	N/A	N/A	NA	0	0	0	0	0	0	0	0	0	0	0	0	0	0	0	0	0	0	0	0	RRQKRF
13	Experimental	22.08	NA	24.08	N/A	8	8	0.98931	7	6	0.830836	0	0	0	0	0	0	1	1	8	0.271673	0	0	0	0	NA
14	Experimental	18.71	33.58	23.15	N/A	8	8	0.977956	8	8	0.946697	2	2	0.958379	2	2	0.921358	1	1	14	0.729486	0	0	0	0	NA
15	Experimental	25.63	33.14	24.17	N/A	8	8	0.986582	0	0	0	2	2	0.931873	2	1	0.697996	1	1	8	0.252581	0	0	0	0	NA
16	Experimental	21.87	33.91	24.45	N/A	8	8	0.986435	7	6	0.91526	2	2	0.958379	2	2	0.710624	1	1	4	0.316198	0	0	0	0	NA
17	Experimental	27.75	29.34	22.38	N/A	8	8	0.984002	0	0	0	1	1	0.997927	2	2	0.944797	1	0.999565	6	0.925153	0	0	0	0	NA
18	Experimental	28.79	30.97	21.94	N/A	10	8	0.48437	0	0	0	2	2	0.958379	2	2	0.943045	1	1	2	0.975111	0	0	0	0	NA
19	Experimental	36.21	29.87	22.42	N/A	0	0	0	0	0	0	1	1	0.997927	2	2	0.922015	1	1	8	0.557693	0	0	0	0	NA
20	Experimental	20.92	NA	24.02	N/A	8	8	0.988941	8	8	0.922073	0	0	0	0	0	0	1	1	7	0.330689	0	0	0	0	NA
21	Experimental	21.84	29.86	22.92	N/A	8	8	0.990195	7	6	0.85285	2	2	0.958379	1	1	0.77319	1	1	10	0.565808	0	0	0	0	NA
22	Experimental	NA	29.55	25.87	N/A	0	0	0	0	0	0	2	2	0.958379	3	2	0.910624	1	1	5	0.194617	0	0	0	0	NA
23	Experimental	21.48	31.54	22.4	N/A	8	8	0.988057	8	8	0.948393	2	2	0.958379	2	2	0.935159	1	1	4	0.986523	0	0	0	0	NA
24	Experimental	29.17	30.12	22.52	N/A	6	6	0.412999	0	0	0	2	2	0.958379	3	1	0.983414	1	1	5	0.980038	0	0	0	0	NA
25	Experimental	N/A	N/A	N/A	N/A	0	0	0	0	0	0	0	0	0	0	0	0	0	0	0	0	0	0	0	0	NA
a number of de novo contigs assigned to taxon
b For AIV, number of genome segments identified from contigs; for MS, number of rRNA genes (16S and/or 23S) identified from contigs
c coverage >= 3x deep: for AIV and MS, fraction of identified segments/rRNAs covered; for others, fraction of genome covered
Abbreviations:IBV: Infectious bronchitis virus; MS: Mycoplasmopsis synoviae; AIV: Avian Influenza Virus; NDV: Newcastle disease virus
